# Supplementary material for: Effect of Winning Experience on Aggression Involving Dangerous Fighting Behavior in Anastatus disparis (Hymenoptera: Eupelmidae)
Source: J Insect Sci. 2020 May 27;20(3):8. doi: 10.1093/jisesa/ieaa038 (PMC7251529; doi:10.1093/jisesa/ieaa038)
Supplement: ieaa038_suppl_Supplementary_Table_S1 [file ieaa038_suppl_supplementary_table_s1.xlsx]

## Sheet: biomarker (43)
#ID	FDR	log2FC	regulated	COG_class	COG_class_annotation	GO_annotation	KEGG_annotation	KOG_class	KOG_class_annotation	Pfam_annotation	Swissprot_annotation	eggNOG_class	eggNOG_class_annotation	nr_annotation	KEGG_pathway_annotation	GO_second_level_annotation
c42247.graph_c1	0.00674246	-3.27307	down	--	--	Molecular Function: ATP binding (GO:0005524);; Molecular Function: kinase activity (GO:0016301);; Biological Process: phosphorylation (GO:0016310);;	--	[C]	Energy production and conversion	ATP:guanido phosphotransferase, C-terminal catalytic domain	Arginine kinase GN=ARGK OS=Apis mellifera (Honeybee) PE=2 SV=1	5	--	PREDICTED: LOW QUALITY PROTEIN: arginine kinase [Nasonia vitripennis]	--	molecular function: binding (GO:0005488);; molecular function: catalytic activity (GO:0003824);; biological process: metabolic process (GO:0008152);; biological process: cellular process (GO:0009987)
c72829.graph_c1	0.00246718	-2.00367	down	--	--	Molecular Function: transferase activity, transferring phosphorus-containing groups (GO:0016772);;	--	--	--	Ecdysteroid kinase;; Protein of unknown function (DUF1679);; Phosphotransferase enzyme family	--	6	RNA processing and modification	PREDICTED: uncharacterized protein LOC100122199 [Nasonia vitripennis]	--	molecular function: catalytic activity (GO:0003824);; biological process: metabolic process (GO:0008152)
c58186.graph_c0	0.00439848	-1.92856	down	[G]	Carbohydrate transport and metabolism	Molecular Function: alpha-1,4-glucosidase activity (GO:0004558);; Biological Process: carbohydrate metabolic process (GO:0005975);; Molecular Function: cation binding (GO:0043169);;	K01187|0|nvi:100122011|alpha-glucosidase-like; K01187 alpha-glucosidase [EC:3.2.1.20] (A)	[G]	Carbohydrate transport and metabolism	Alpha amylase, catalytic domain	Maltase 1 (Precursor) GN=Mal-B1 OS=Drosophila virilis (Fruit fly) PE=3 SV=2	1	--	alpha-glucosidase-like [Nasonia vitripennis]	Galactose metabolism (ko00052);; Starch and sucrose metabolism (ko00500)	molecular function: catalytic activity (GO:0003824);; biological process: metabolic process (GO:0008152);; molecular function: binding (GO:0005488)
c71532.graph_c0	0.00570261	-1.48483	down	[C]	Energy production and conversion	Molecular Function: phosphoenolpyruvate carboxykinase (GTP) activity (GO:0004613);; Molecular Function: GTP binding (GO:0005525);; Biological Process: gluconeogenesis (GO:0006094);; Molecular Function: kinase activity (GO:0016301);; Biological Process: phosphorylation (GO:0016310);;	K01596|0|nvi:100115526|phosphoenolpyruvate carboxykinase [GTP]-like; K01596 phosphoenolpyruvate carboxykinase (GTP) [EC:4.1.1.32] (A)	[C]	Energy production and conversion	Phosphoenolpyruvate carboxykinase	Phosphoenolpyruvate carboxykinase [GTP] GN=Pepck OS=Drosophila melanogaster (Fruit fly) PE=2 SV=2	2	--	PREDICTED: phosphoenolpyruvate carboxykinase [GTP]-like [Nasonia vitripennis]	Glycolysis / Gluconeogenesis (ko00010);; Citrate cycle (TCA cycle) (ko00020);; Pyruvate metabolism (ko00620);; FoxO signaling pathway (ko04068)	molecular function: catalytic activity (GO:0003824);; biological process: metabolic process (GO:0008152);; molecular function: binding (GO:0005488);; biological process: single-organism process (GO:0044699);; biological process: cellular process (GO:0009987)
c66445.graph_c0	0.00473642	-1.37814	down	--	--	--	--	--	--	--	--	1	RNA processing and modification	PREDICTED: race-specific elicitor A4-like [Nasonia vitripennis]	--	--
c65019.graph_c0	0.00566871	-2.99044	down	--	--	--	--	[R]	General function prediction only	Leucine rich repeat;; Leucine Rich repeats (2 copies);; Leucine Rich Repeat;; Leucine rich repeats (6 copies);; Leucine rich repeat;; Leucine Rich repeat;; Leucine-rich repeat	Protein phosphatase 1 regulatory subunit pprA GN=pprA OS=Dictyostelium discoideum (Slime mold) PE=3 SV=1	1	RNA processing and modification	PREDICTED: leucine-rich repeat-containing protein 32-like [Nasonia vitripennis]	--	--
c69976.graph_c0	0.00409754	1.12069	up	[Q]	Secondary metabolites biosynthesis, transport and catabolism	Molecular Function: fatty-acyl-CoA reductase (alcohol-forming) activity (GO:0080019);;	K13356|0|nvi:100118893|putative fatty acyl-CoA reductase CG5065; K13356 fatty acyl-CoA reductase [EC:1.2.1.-] (A)	[I]	Lipid transport and metabolism	Male sterility protein;; NAD dependent epimerase/dehydratase family;; 3-beta hydroxysteroid dehydrogenase/isomerase family;; Polysaccharide biosynthesis protein;; Male sterility protein	Putative fatty acyl-CoA reductase CG5065 {ECO:0000250|UniProtKB:Q922J9, ECO:0000312|EMBL:AAF57974.1} GN=CG5065 OS=Drosophila melanogaster (Fruit fly) PE=3 SV=1	9	RNA processing and modification	PREDICTED: putative fatty acyl-CoA reductase CG5065 isoform X1 [Nasonia vitripennis]	Peroxisome (ko04146)	molecular function: catalytic activity (GO:0003824);; biological process: metabolic process (GO:0008152);; biological process: single-organism process (GO:0044699)
c65659.graph_c0	0.00570261	-3.23262	down	--	--	--	--	--	--	--	--	--	--	--	--	--
c67551.graph_c0	2.24386e-05	-3.07985	down	[GEPR]	--	--	--	[R]	General function prediction only	Sugar (and other) transporter;; Major Facilitator Superfamily	--	1	RNA processing and modification	PREDICTED: synaptic vesicle glycoprotein 2A-like [Nasonia vitripennis]	--	--
c63306.graph_c0	2.24386e-05	-1.68072	down	--	--	--	--	--	--	--	--	--	--	--	--	--
c72390.graph_c2	0.00904806	-2.02571	down	[D]	Cell cycle control, cell division, chromosome partitioning	Biological Process: DNA metabolic process (GO:0006259);; Cellular Component: intracellular organelle (GO:0043229);; Biological Process: chromosome organization (GO:0051276);;	K06669|0|nvi:100117835|Smc3, Cap; structural maintenance of chromosomes 3; K06669 structural maintenance of chromosome 3 (chondroitin sulfate proteoglycan 6) (A)	[D]	Cell cycle control, cell division, chromosome partitioning	SMC proteins Flexible Hinge Domain;; RecF/RecN/SMC N terminal domain	Structural maintenance of chromosome protein 3 GN=smc3 OS=Dictyostelium discoideum (Slime mold) PE=3 SV=1	1	--	structural maintenance of chromosomes 3 [Nasonia vitripennis]	--	biological process: metabolic process (GO:0008152);; biological process: cellular process (GO:0009987);; cellular component: cell (GO:0005623);; cellular component: organelle (GO:0043226);; cellular component: cell part (GO:0044464);; biological process: cellular component organization or biogenesis (GO:0071840)
c42469.graph_c0	0.00475685	-1.52812	down	[G]	Carbohydrate transport and metabolism	Molecular Function: alpha-1,4-glucosidase activity (GO:0004558);; Biological Process: metabolic process (GO:0008152);;	K01187|0|nvi:100122024|alpha-glucosidase-like; K01187 alpha-glucosidase [EC:3.2.1.20] (A)	[G]	Carbohydrate transport and metabolism	Alpha amylase, catalytic domain	Maltase 2 (Precursor) GN=Mal-B2 OS=Drosophila virilis (Fruit fly) PE=3 SV=2	1	--	alpha-glucosidase-like precursor [Nasonia vitripennis]	Galactose metabolism (ko00052);; Starch and sucrose metabolism (ko00500)	molecular function: catalytic activity (GO:0003824);; biological process: metabolic process (GO:0008152)
c65867.graph_c0	0.00779003	-2.57991	down	--	--	--	--	[T]	Signal transduction mechanisms	SMP-30/Gluconolaconase/LRE-like region;; Low-density lipoprotein receptor repeat class B	Low-density lipoprotein receptor-related protein (Precursor) GN=lrp-1 OS=Caenorhabditis elegans PE=1 SV=1	285	--	Low-density lipoprotein receptor-related protein [Cerapachys biroi]	--	--
c66019.graph_c0	9.8908e-05	-2.43991	down	--	--	Molecular Function: hydrolase activity (GO:0016787);;	--	[E]	Amino acid transport and metabolism	Trypsin;; Domain of unknown function (DUF1986);; Trypsin	Trypsin-3 (Precursor) GN=TRYP3 OS=Anopheles gambiae (African malaria mosquito) PE=2 SV=5	1	RNA processing and modification	PREDICTED: mite allergen Der f 3-like [Nasonia vitripennis]	--	molecular function: catalytic activity (GO:0003824);; biological process: metabolic process (GO:0008152)
c71856.graph_c3	0.000273365	-1.64052	down	--	--	--	--	--	--	--	--	--	--	--	--	--
c71155.graph_c0	0.00332501	-4.40481	down	--	--	--	--	--	--	--	--	1659	RNA processing and modification	PREDICTED: uncharacterized protein LOC103316058 isoform X1 [Nasonia vitripennis]	--	--
c63356.graph_c0	2.24386e-05	-1.90967	down	[GEPR]	--	Cellular Component: membrane (GO:0016020);; Molecular Function: transmembrane transporter activity (GO:0022857);; Biological Process: single-organism transport (GO:0044765);;	--	[R]	General function prediction only	Sugar (and other) transporter;; Major Facilitator Superfamily	Facilitated trehalose transporter Tret1 {ECO:0000303|PubMed:20035867} OS=Bombyx mori (Silk moth) PE=1 SV=1	1	--	sugar transporter-like protein [Nasonia vitripennis]	--	cellular component: membrane (GO:0016020);; molecular function: transporter activity (GO:0005215);; biological process: localization (GO:0051179);; biological process: single-organism process (GO:0044699)
c74366.graph_c0	0.000968015	-2.02829	down	--	--	--	--	--	--	--	--	--	--	--	--	--
c60906.graph_c0	0.000223946	-2.45921	down	--	--	--	--	[R]	General function prediction only	Histidine phosphatase superfamily (branch 2)	Multiple inositol polyphosphate phosphatase 1 (Precursor) GN=mipp1 OS=Dictyostelium discoideum (Slime mold) PE=1 SV=1	1	RNA processing and modification	multiple inositol polyphosphate phosphatase-like venom protein precursor [Nasonia vitripennis]	--	--
c17803.graph_c0	0.000997012	-1.60884	down	[G]	Carbohydrate transport and metabolism	Molecular Function: alpha-1,4-glucosidase activity (GO:0004558);; Biological Process: metabolic process (GO:0008152);;	K01187|0|nvi:100122011|alpha-glucosidase-like; K01187 alpha-glucosidase [EC:3.2.1.20] (A)	[G]	Carbohydrate transport and metabolism	Alpha amylase, catalytic domain	Maltase 2 (Precursor) GN=Mal-B2 OS=Drosophila virilis (Fruit fly) PE=3 SV=2	1	--	alpha-glucosidase-like [Nasonia vitripennis]	Galactose metabolism (ko00052);; Starch and sucrose metabolism (ko00500)	molecular function: catalytic activity (GO:0003824);; biological process: metabolic process (GO:0008152)
c72181.graph_c1	9.8908e-05	-1.46871	down	[E]	Amino acid transport and metabolism	Molecular Function: GTPase activity (GO:0003924);; Molecular Function: tyrosine 3-monooxygenase activity (GO:0004511);; Molecular Function: iron ion binding (GO:0005506);; Molecular Function: GTP binding (GO:0005525);; Biological Process: GTP catabolic process (GO:0006184);; Biological Process: small GTPase mediated signal transduction (GO:0007264);; Biological Process: aromatic amino acid family…	K00501|0|nvi:100116056|tyrosine 3-monooxygenase; K00501 tyrosine 3-monooxygenase [EC:1.14.16.2] (A)	[E]	Amino acid transport and metabolism	Biopterin-dependent aromatic amino acid hydroxylase	Tyrosine 3-monooxygenase GN=ple OS=Drosophila melanogaster (Fruit fly) PE=2 SV=2	15	--	PREDICTED: tyrosine 3-monooxygenase [Nasonia vitripennis]	Tyrosine metabolism (ko00350)	molecular function: catalytic activity (GO:0003824);; biological process: metabolic process (GO:0008152);; biological process: single-organism process (GO:0044699);; molecular function: binding (GO:0005488);; biological process: cellular process (GO:0009987);; biological process: signaling (GO:0023052);; biological process: response to stimulus (GO:0050896);; biological process: biological regula…
c61637.graph_c0	0.00439848	-1.50187	down	--	--	--	--	--	--	--	--	--	--	--	--	--
